# Supplementary material for: Identification of sarcopenic obesity in adults undergoing orthopaedic surgery: Relationship between “a body shape index” (ABSI) and fat-free mass. A cross -sectional study
Source: PLoS One. 2022 Jun 22;17(6):e0269956. doi: 10.1371/journal.pone.0269956 (PMC9216617; doi:10.1371/journal.pone.0269956)
Supplement: S1 Dataset — (XLSX) [file pone.0269956.s001.xlsx]

## Sheet: podatki
ID	gender	operation_type_ENG	Age	Weight	height	BMI	BMI_30	WC	FFM	FFMI	FM_FFM_ratio	FM_FFM_ratio_3_kat	ABSI	ABSI_Below_Above	Fat_mass	Groups_2x2
23	1	2	64	70.4	164	26.1749	1	96	53.0816	20.7439	0.32626	1	0.0085034	2	17.3184	1
41	1	2	71	78.7	167	28.219	1	98	54.303	20.2901	0.449275	2	0.00818163	1	24.397	1
43	1	3	76	76.2	170	26.3668	1	106	53.2638	19.0604	0.430615	2	0.0091772	2	22.9362	1
45	1	3	71	98.8	185	28.8678	1	111	69.8516	20.0945	0.414427	2	0.00867218	2	28.9484	1
46	1	3	62	87.2	177	27.8336	1	107	59.732	19.255	0.459854	2	0.0087569	2	27.468	1
50	1	2	63	70.5	155	29.3444	1	98	48.8565	21.9107	0.443001	2	0.00827389	1	21.6435	1
54	1	2	74	64.9	157	26.3297	1	90	48.675	21.1963	0.333333	1	0.00811576	1	16.225	1
58	1	2	65	75.2	163	28.3037	1	102	53.9184	21.3647	0.3947	1	0.00860223	2	21.2816	1
80	1	3	61	83.8	182	25.2989	1	91	64.526	19.3541	0.298701	1	0.00782717	1	19.274	1
93	1	3	69	70	158	28.0404	1	99	50.12	21.4629	0.396648	1	0.00853331	2	19.88	1
99	1	2	65	80.1	171	27.393	1	95	57.1113	20.0982	0.402525	2	0.00799464	1	22.9887	1
100	1	2	67	85.2	169	29.8309	1	108	62.3664	22.5292	0.36612	1	0.00863713	2	22.8336	1
105	1	2	60	85.7	171	29.3082	1	100	58.7045	20.6431	0.459854	2	0.00804469	1	26.9955	1
136	1	1	54	74.4	165	27.3278	1	98	55.5768	21.3589	0.338688	1	0.00840906	2	18.8232	1
138	1	1	78	79.8	170	27.6125	1	99	56.4984	20.1796	0.412429	2	0.0083114	1	23.3016	1
147	1	3	64	77.2	167	27.6812	1	103	55.5068	20.7218	0.390821	1	0.00871009	2	21.6932	1
162	1	2	78	85.9	176	27.7311	1	112	61.9339	20.2462	0.386963	1	0.00921474	2	23.9661	1
173	1	2	75	74.2	158	29.7228	1	103	50.3076	21.5381	0.474926	2	0.00853982	2	23.8924	1
176	1	1	78	72.1	163	27.1369	1	96	49.6048	19.7412	0.453488	2	0.00832666	1	22.4952	1
188	1	1	60	93.6	189	26.2031	1	109	66.456	18.0372	0.408451	2	0.00898726	2	27.144	1
189	1	2	60	78.8	168	27.9195	1	90	60.282	22.1144	0.30719	1	0.00754483	1	18.518	1
191	1	2	64	87.2	177	27.8336	1	103	61.9992	19.9787	0.40647	2	0.00842954	2	25.2008	1
192	1	2	70	78.6	170	27.1972	1	93	55.0986	19.6953	0.426534	2	0.00788694	1	23.5014	1
203	1	1	69	88.4	176	28.5382	1	102	64.974	21.2276	0.360544	1	0.00823302	1	23.426	1
207	1	2	77	93.9	179	29.3062	1	115	67.9836	21.2807	0.381215	1	0.0090427	2	25.9164	1
208	1	3	51	78.8	164	29.298	1	98	56.5784	22.044	0.392758	1	0.00805215	1	22.2216	1
219	1	1	58	91.6	187	26.1946	1	101	68.9382	19.2731	0.328727	1	0.00837386	2	22.6618	1
220	1	1	59	89.7	177	28.6316	1	105	66.7368	21.4909	0.344086	1	0.00843281	2	22.9632	1
224	1	1	69	89.5	181	27.3191	1	104	59.5175	18.1042	0.503759	2	0.00852217	2	29.9825	1
225	1	1	67	88.6	173	29.6034	1	107	64.3236	21.9331	0.37741	1	0.00850093	2	24.2764	1
1	1	1	80	99	169	34.6627	2	122	67.914	24.4716	0.457726	2	0.00882759	2	31.086	2
7	1	1	63	84	162	32.0073	2	110	59.052	23.6351	0.422475	2	0.00857306	2	24.948	2
9	1	3	66	112.8	171	38.576	2	117	65.424	22.9411	0.724138	2	0.00783688	1	47.376	2
10	1	2	54	128	181	39.0708	2	128	68.48	20.8399	0.869159	3	0.00826296	1	59.52	2
13	1	3	58	135	173	45.1068	2	141	72.495	24.6633	0.862197	3	0.00845996	2	62.505	2
17	1	2	60	89.4	163	33.6482	2	110	62.4012	24.5575	0.432665	2	0.00826654	1	26.9988	2
19	1	3	70	113.8	178	35.9172	2	118	70.8974	22.5024	0.605136	2	0.00812463	1	42.9026	2
20	1	3	71	100.8	173	33.6797	2	117	61.2864	20.9183	0.644737	2	0.00852938	2	39.5136	2
26	1	1	56	92.9	168	32.9152	2	112	65.5874	23.9942	0.416431	2	0.00841328	2	27.3126	2
31	1	3	68	103.7	174	34.2516	2	115	69.8938	23.4635	0.48368	2	0.00826615	1	33.8062	2
32	1	3	69	112	173	37.4219	2	123	64.736	22.0709	0.730104	2	0.00835856	1	47.264	2
34	1	2	58	116.2	177	37.0902	2	122	66.6988	21.4788	0.74216	2	0.00824518	1	49.5012	2
35	1	3	64	89.6	165	32.9109	2	110	58.3296	22.37	0.536098	2	0.00833855	1	31.2704	2
39	1	3	67	112.1	166	40.6808	2	126	65.018	24.4769	0.724138	2	0.0082678	1	47.082	2
40	1	1	76	103.5	170	35.8131	2	123	66.7575	23.7295	0.550388	2	0.00868265	2	36.7425	2
42	1	3	63	102.5	177	32.7173	2	110	69.29	22.3059	0.47929	2	0.00808266	1	33.21	2
44	1	3	54	124.4	184	36.7439	2	126	83.0992	24.2929	0.497006	2	0.00840437	2	41.3008	2
55	1	2	66	95.6	174	31.5762	2	108	59.9412	20.1763	0.594896	2	0.00819551	1	35.6588	2
57	1	3	73	89.6	160	35	2	117	57.9712	23.905	0.545595	2	0.00864465	2	31.6288	2
62	1	2	71	93.9	174	31.0147	2	108	62.2557	20.9407	0.508296	2	0.00829413	1	31.6443	2
66	1	2	77	109.6	181	33.4544	2	111	70.2536	21.3813	0.560062	2	0.0079466	1	39.3464	2
67	1	2	53	107.9	183	32.2195	2	112	77.2564	22.8802	0.396648	1	0.00817673	1	30.6436	2
71	1	1	78	111.9	174	36.96	2	120	63.6711	21.4082	0.757469	2	0.00819884	1	48.2289	2
77	1	1	56	109.1	178	34.4338	2	116	72.8788	23.1278	0.497006	2	0.0082147	1	36.2212	2
79	1	3	88	76.3	159	30.1808	2	108	51.5025	21.695	0.481481	2	0.00883565	2	24.7975	2
81	1	3	58	112.9	176	36.4476	2	116	76.6591	24.9999	0.472754	2	0.00795407	1	36.2409	2
82	1	2	65	99.6	174	32.8973	2	117	65.736	22.0902	0.515152	2	0.00863914	2	33.864	2
83	1	3	67	111.8	187	31.9712	2	166	70.8812	19.8287	0.577287	2	0.0120508	2	40.9188	2
86	1	2	61	93.1	174	30.7504	2	105	64.6114	21.7188	0.440922	2	0.00810987	1	28.4886	2
91	1	2	63	109.3	176	35.2854	2	113	67.5474	22.0584	0.618123	2	0.00791758	1	41.7526	2
94	1	2	67	98.7	173	32.978	2	111	63.168	21.547	0.5625	2	0.00820635	1	35.532	2
102	1	3	79	86.7	168	30.7185	2	118	61.8171	22.6583	0.402525	2	0.00928169	2	24.8829	2
104	1	3	75	103.2	163	38.8423	2	127	57.4824	22.7061	0.795332	2	0.00867308	2	45.7176	2
107	1	3	76	121.5	166	44.092	2	128	79.947	29.8946	0.519757	2	0.00796005	1	41.553	2
111	1	2	56	122.2	181	37.3004	2	134	74.1754	22.5784	0.647446	2	0.00892188	2	48.0246	2
113	1	2	64	102.1	178	32.2245	2	115	68.8154	21.8453	0.48368	2	0.00851198	2	33.2846	2
115	1	3	67	114	170	39.4464	2	128	79.686	28.203	0.430615	2	0.0084719	2	34.314	2
128	1	2	55	91.1	168	32.2775	2	111	59.3061	21.7686	0.536098	2	0.00844763	2	31.7939	2
129	1	3	68	84.8	164	31.5289	2	102	58.088	22.6053	0.459854	2	0.00798067	1	26.712	2
140	1	3	64	110.9	171	37.9262	2	124	60.995	21.4264	0.818182	3	0.00840035	2	49.905	2
142	1	1	54	97.9	169	34.2775	2	114	63.7329	23.0077	0.536098	2	0.0083104	1	34.1671	2
144	1	2	61	100.2	173	33.4792	2	114	67.4346	22.9725	0.485884	2	0.00834382	1	32.7654	2
151	1	2	53	96.2	179	30.024	2	101	65.7046	20.5694	0.464129	2	0.00781476	1	30.4954	2
154	1	2	61	99.6	178	31.4354	2	110	71.9112	22.8224	0.385042	1	0.00827758	1	27.6888	2
155	1	3	61	125.6	174	41.485	2	133	71.592	24.0245	0.754386	2	0.00841362	2	54.008	2
157	1	1	65	118.8	171	40.6279	2	120	68.1912	23.8874	0.74216	2	0.00776486	1	50.6088	2
159	1	2	60	106.6	183	31.8313	2	117	72.0616	21.329	0.47929	2	0.00861107	2	34.5384	2
164	1	2	71	94.5	173	31.5747	2	110	68.607	23.3643	0.37741	1	0.00837163	2	25.893	2
178	1	3	60	90.8	170	31.4187	2	106	66.284	23.5656	0.369863	1	0.008165	1	24.516	2
187	1	1	72	105.8	175	34.5469	2	119	51.9478	17.2775	1.03666	3	0.0084805	2	53.8522	2
193	1	3	55	103	174	34.0203	2	111	66.229	22.2531	0.55521	2	0.00801474	1	36.771	2
196	1	1	73	86.4	163	32.5191	2	115	57.024	22.5336	0.515152	2	0.00884121	2	29.376	2
197	1	2	59	102.2	183	30.5175	2	113	63.0574	18.6403	0.620746	2	0.00855369	2	39.1426	2
201	1	1	60	91.3	168	32.3484	2	112	55.693	20.4885	0.639344	2	0.00851129	2	35.607	2
209	1	3	72	117.4	171	40.1491	2	137	71.3792	24.9777	0.644737	2	0.00893522	2	46.0208	2
210	1	3	47	112.4	175	36.702	2	120	70.25	23.2538	0.6	2	0.00821364	1	42.15	2
216	1	2	68	90.8	172	30.6923	2	107	60.9268	21.0985	0.490313	2	0.00832275	1	29.8732	2
222	1	1	68	101.2	170	35.0173	2	120	66.3872	23.6013	0.52439	2	0.00859874	2	34.8128	2
223	1	1	65	98.1	171	33.5488	2	110	63.8631	22.4073	0.536098	2	0.0080868	1	34.2369	2
3	2	1	66	76.8	163	28.9059	1	89	46.9248	18.7325	0.636661	2	0.00740126	1	29.8752	3
14	2	3	68	61.4	154	25.8897	1	81	39.91	18.4663	0.538462	2	0.0074583	1	21.49	3
28	2	2	69	74.6	166	27.0721	1	99	41.9998	16.1236	0.776199	2	0.00852248	2	32.6002	3
29	2	2	80	73	159	28.8754	1	94	42.267	18.0419	0.727116	2	0.00792033	1	30.733	3
33	2	2	52	62.9	153	26.87	1	83	41.8285	19.5696	0.503759	2	0.00747975	1	21.0715	3
48	2	3	74	71.5	156	29.3803	1	94	43.5435	19.4046	0.642036	2	0.00790426	1	27.9565	3
49	2	1	65	62.8	145	29.8692	1	96	39.5012	20.9927	0.589825	2	0.00828142	2	23.2988	3
51	2	2	79	63	156	25.8876	1	86	39.564	17.7694	0.592357	2	0.0078682	1	23.436	3
64	2	2	62	68.4	152	29.6053	1	97	41.5188	19.7344	0.647446	2	0.00822124	1	26.8812	3
72	2	1	72	75.7	159	29.9434	1	103	44.1331	18.78	0.715266	2	0.00847106	2	31.5669	3
74	2	1	60	67.1	159	26.5417	1	90	40.931	17.5134	0.639344	2	0.00802155	1	26.169	3
75	2	1	40	75.8	167	27.1792	1	86	48.0572	18.0506	0.577287	2	0.00736178	1	27.7428	3
78	2	2	78	68.8	164	25.58	1	100	40.3168	15.9979	0.706485	2	0.00899451	2	28.4832	3
84	2	2	71	61.2	150	27.2	1	93	39.2292	19.3252	0.560062	2	0.00839572	2	21.9708	3
85	2	2	54	72.9	161	28.1239	1	99	46.4373	19.1119	0.569859	2	0.00843668	2	26.4627	3
88	2	3	63	61	153	26.0584	1	91	39.467	18.5608	0.545595	2	0.00837011	2	21.533	3
90	2	2	80	72.8	165	26.7401	1	83	49.6496	19.1818	0.466276	2	0.00722593	1	23.1504	3
95	2	2	60	66.7	163	25.1044	1	91	41.1539	16.5604	0.620746	2	0.00831344	2	25.5461	3
96	2	2	67	65.7	159	25.9879	1	91	41.7852	17.8513	0.572327	2	0.0082255	1	23.9148	3
98	2	2	76	76.9	173	25.6941	1	100	44.6789	15.3693	0.72117	2	0.00873147	2	32.2211	3
106	2	2	79	66.5	150	29.5556	1	100	38.969	19.2096	0.706485	2	0.00854138	2	27.531	3
109	2	2	48	67.2	163	25.2926	1	85	42.5376	17.0812	0.579779	2	0.00772673	1	24.6624	3
117	2	1	62	62.1	155	25.8481	1	97	39.5577	18.0402	0.569859	2	0.00891224	2	22.5423	3
118	2	2	74	60	154	25.2994	1	94	37.38	17.3995	0.605136	2	0.00878943	2	22.62	3
121	2	2	76	67.4	153	28.7923	1	97	42.799	19.9841	0.574803	2	0.00834785	2	24.601	3
122	2	3	71	70.5	166	25.5843	1	88	44.3445	16.9745	0.589825	2	0.00786647	1	26.1555	3
125	2	3	62	78.5	168	27.8132	1	98	46.158	17.1102	0.70068	2	0.0082364	2	32.342	3
131	2	3	74	68.9	161	26.5808	1	97	42.8558	17.7302	0.607717	2	0.00858316	2	26.0442	3
132	2	1	71	74.6	160	29.1406	1	101	44.2378	18.5404	0.686341	2	0.00843197	2	30.3622	3
134	2	3	56	72.6	164	26.9929	1	88	45.738	18.0135	0.587302	2	0.00763651	1	26.862	3
139	2	3	73	61.9	157	25.1126	1	95	38.9351	17.2448	0.589825	2	0.00884123	2	22.9649	3
141	2	3	79	63.8	154	26.9017	1	100	40.2578	18.613	0.584786	2	0.00897539	2	23.5422	3
143	2	3	72	70.2	157	28.4799	1	99	42.6816	18.7648	0.644737	2	0.00847215	2	27.5184	3
150	2	3	77	75.6	161	29.1655	1	100	43.5456	17.9964	0.736111	2	0.00831777	2	32.0544	3
168	2	2	72	74.8	167	26.8206	1	97	48.0964	18.0647	0.55521	2	0.00837724	2	26.7036	3
169	2	3	57	71.7	167	25.7091	1	94	47.5371	17.8641	0.508296	2	0.00835049	2	24.1629	3
171	2	2	75	76.7	160	29.9609	1	97	50.0851	20.8245	0.531394	2	0.00794953	1	26.6149	3
172	2	2	75	65.4	156	26.8738	1	99	41.3982	18.5231	0.579779	2	0.00883461	2	24.0018	3
174	2	1	71	65	151	28.5075	1	95	38.025	18.5039	0.709402	2	0.00828442	2	26.975	3
182	2	2	51	86.3	173	28.8349	1	100	48.4143	16.6174	0.782531	2	0.00808533	1	37.8857	3
184	2	3	75	63.6	156	26.1341	1	96	38.3508	17.2709	0.658375	2	0.00872778	2	25.2492	3
190	2	2	61	64.1	159	25.355	1	86	43.6521	18.5898	0.468429	2	0.00790237	1	20.4479	3
194	2	3	66	81.1	165	29.7888	1	98	46.227	17.9246	0.754386	2	0.0079393	1	34.873	3
198	2	3	63	70	165	25.7117	1	87	43.12	16.7834	0.623377	2	0.00777482	1	26.88	3
202	2	3	71	85.4	170	29.5502	1	98	45.7744	16.4689	0.865672	3	0.00786372	1	39.6256	3
204	2	1	67	67.5	156	27.7367	1	91	41.6475	18.6255	0.620746	2	0.00795138	1	25.8525	3
206	2	2	41	82	174	27.0842	1	99	48.626	16.4389	0.686341	2	0.00832179	2	33.374	3
213	2	3	70	75.9	161	29.2813	1	103	44.7051	18.4437	0.697793	2	0.00854472	2	31.1949	3
226	2	1	66	77.8	165	28.5767	1	105	43.3346	16.8622	0.795332	2	0.00874526	2	34.4654	3
228	2	1	76	78.5	165	28.8338	1	110	47.1	18.2453	0.666667	2	0.00910716	2	31.4	3
2	2	1	59	70.4	152	30.4709	2	99	41.0432	19.5285	0.715266	2	0.00823107	2	29.3568	4
4	2	1	66	71.9	148	32.8251	2	108	39.545	20.0698	0.818182	3	0.00865943	2	32.355	4
5	2	1	57	90.4	161	34.8752	2	110	51.98	21.2502	0.73913	2	0.00812148	1	38.42	4
6	2	1	68	95.1	173	31.7752	2	103	47.8353	16.4239	0.988072	3	0.00780588	1	47.2647	4
8	2	1	55	84	163	31.6158	2	98	51.996	20.6412	0.615509	2	0.00767708	1	32.004	4
11	2	1	65	81.6	155	33.9646	2	97	44.9616	20.2895	0.814882	3	0.00742885	1	36.6384	4
15	2	3	75	107	161	41.2793	2	125	51.146	20.9285	1.09205	3	0.00824788	2	55.854	4
16	2	2	59	79.9	163	30.0726	2	89	44.6641	17.8816	0.788909	2	0.00720856	1	35.2359	4
18	2	2	79	73.7	153	31.4836	2	97	44.6622	20.7801	0.650165	2	0.00786508	1	29.0378	4
22	2	3	52	113.2	163	42.606	2	124	56.6	22.374	1	3	0.00796185	1	56.6	4
24	2	3	60	102.6	159	40.5838	2	126	53.2494	22.386	0.926782	3	0.00846129	2	49.3506	4
27	2	1	75	85.8	155	35.7128	2	114	44.7876	20.2171	0.915709	3	0.00844351	2	41.0124	4
30	2	2	80	70	150	31.1111	2	98	42.77	20.8989	0.636661	2	0.00808916	1	27.23	4
36	2	2	52	81.4	150	36.1778	2	105	47.3748	22.9455	0.718213	2	0.00783759	1	34.0252	4
37	2	3	81	82	156	33.6949	2	106	46.248	20.5159	0.77305	2	0.00813518	1	35.752	4
38	2	3	72	94.1	149	42.3855	2	112	48.6497	23.8663	0.934236	3	0.00754768	1	45.4503	4
52	2	3	69	68.2	146	31.9947	2	92	40.92	21.3388	0.666667	2	0.00755485	1	27.28	4
53	2	2	58	77.5	160	30.2734	2	102	47.895	19.969	0.618123	2	0.00830167	2	29.605	4
56	2	2	75	89.9	163	33.8364	2	103	54.5693	21.6097	0.647446	2	0.00771176	1	35.3307	4
59	2	3	57	105.1	166	38.1405	2	119	55.9132	21.1728	0.879699	3	0.00815146	1	49.1868	4
60	2	3	66	97.8	156	40.1874	2	108	49.878	22.0076	0.960784	3	0.00737001	1	47.922	4
61	2	2	77	80	153	34.1749	2	112	46.24	21.4541	0.730104	2	0.00859807	2	33.76	4
63	2	1	68	78.6	157	31.8877	2	98	44.9592	19.6888	0.748252	2	0.00777787	1	33.6408	4
69	2	3	65	101.7	150	45.2	2	118	55.6299	27.05	0.828154	3	0.00759295	1	46.0701	4
70	2	2	56	84.3	167	30.227	2	106	49.6527	18.6227	0.697793	2	0.00845314	2	34.6473	4
73	2	1	73	92.9	164	34.5405	2	119	46.5429	18.3128	0.996008	3	0.00876139	2	46.3571	4
76	2	2	70	90.4	166	32.8059	2	112	47.46	18.1051	0.904762	3	0.0084826	2	42.94	4
87	2	3	72	110.4	163	41.5522	2	119	52.3296	20.7667	1.1097	3	0.00776946	1	58.0704	4
89	2	3	66	90.2	156	37.0644	2	118	50.7826	22.3793	0.776199	2	0.00849861	2	39.4174	4
92	2	2	68	81.3	163	30.5996	2	103	46.7475	18.6658	0.73913	2	0.00824644	2	34.5525	4
97	2	2	67	98.3	159	38.883	2	113	52.5905	22.1254	0.869159	3	0.00780801	1	45.7095	4
101	2	3	61	78.2	158	31.3251	2	99	44.6522	19.2726	0.751313	2	0.00792583	1	33.5478	4
103	2	3	83	74.5	155	31.0094	2	111	40.6025	18.4751	0.834862	3	0.00903293	2	33.8975	4
108	2	3	71	79.1	151	34.6915	2	106	47.46	22.6419	0.666667	2	0.00810965	1	31.64	4
110	2	3	62	101.4	152	43.8885	2	122	53.8434	25.0688	0.883239	3	0.00795312	1	47.5566	4
112	2	2	52	105.1	171	35.9427	2	115	53.601	18.8978	0.960784	3	0.00807469	1	51.499	4
114	2	3	69	76.4	159	30.2203	2	95	44.2356	18.8206	0.727116	2	0.00776531	1	32.1644	4
116	2	3	68	86.9	159	34.3736	2	107	50.1413	21.1566	0.733102	2	0.00802666	1	36.7587	4
123	2	3	68	105.2	163	39.595	2	110	58.8068	23.2046	0.788909	2	0.00741661	1	46.3932	4
124	2	3	51	88.5	157	35.9041	2	105	52.923	22.9196	0.672241	2	0.00769975	1	35.577	4
126	2	3	68	70.3	148	32.0946	2	102	41.477	20.9518	0.694915	2	0.00830197	2	28.823	4
127	2	2	74	83.5	163	31.4276	2	110	48.3465	19.2676	0.727116	2	0.0086515	2	35.1535	4
130	2	2	66	92.4	163	34.7774	2	116	46.9392	18.7379	0.968504	3	0.00852772	2	45.4608	4
135	2	1	74	70	147	32.3939	2	108	40.46	20.8027	0.730104	2	0.00876576	2	29.54	4
137	2	1	73	91.5	150	40.6667	2	124	50.7825	24.46	0.801802	3	0.00856151	2	40.7175	4
145	2	2	48	77.3	149	34.8183	2	101	43.3653	21.486	0.782531	2	0.00775991	1	33.9347	4
146	2	2	63	73.7	152	31.8992	2	105	43.7778	20.7121	0.683502	2	0.00846735	2	29.9222	4
148	2	2	56	90.1	169	31.5465	2	101	51.7174	18.8007	0.74216	2	0.00778175	1	38.3826	4
152	2	2	51	87	170	30.1038	2	111	49.068	17.6085	0.77305	2	0.00879733	2	37.932	4
158	2	1	53	87.7	160	34.2578	2	100	48.7612	20.3073	0.798561	2	0.00749492	1	38.9388	4
161	2	3	60	87.4	165	32.1028	2	109	49.381	19.0831	0.769912	2	0.00840083	2	38.019	4
165	2	2	62	83.1	163	31.2771	2	103	49.7769	19.806	0.669449	2	0.00812692	1	33.3231	4
166	2	2	78	77.5	159	30.6554	2	112	45.4925	19.3177	0.703578	2	0.00906806	2	32.0075	4
167	2	2	52	90.3	168	31.994	2	107	52.8255	19.4725	0.709402	2	0.00819124	1	37.4745	4
170	2	3	71	80.4	156	33.0375	2	108	44.7024	19.8808	0.798561	2	0.00839828	2	35.6976	4
175	2	2	84	92.7	152	40.1229	2	122	47.8332	22.4674	0.937984	3	0.00844325	2	44.8668	4
177	2	3	86	70.6	150	31.3778	2	100	40.8774	20.0577	0.727116	2	0.00820741	1	29.7226	4
179	2	3	72	84.3	162	32.1216	2	103	44.8476	18.2227	0.879699	3	0.00800844	1	39.4524	4
180	2	3	71	107.3	172	36.2696	2	119	54.0792	18.7839	0.984127	3	0.00828109	2	53.2208	4
181	2	3	71	74.5	156	30.6131	2	100	45.3705	20.1554	0.642036	2	0.0081815	1	29.1295	4
183	2	1	61	72.2	153	30.8428	2	93	45.847	21.2862	0.574803	2	0.00764483	1	26.353	4
185	2	1	72	80.9	159	32.0003	2	115	44.3332	18.8592	0.824818	3	0.00904822	2	36.5668	4
186	2	1	58	80.7	160	31.5234	2	106	46.1604	19.2914	0.748252	2	0.00839763	2	34.5396	4
199	2	2	71	82.1	164	30.525	2	105	46.2223	18.1936	0.776199	2	0.00839454	2	35.8777	4
205	2	1	60	98.1	160	38.3203	2	109	52.6797	21.838	0.862197	3	0.00758136	1	45.4203	4
211	2	3	82	79.8	162	30.407	2	105	46.4436	18.8308	0.718213	2	0.00846805	2	33.3564	4
212	2	3	66	85.2	162	32.4646	2	110	49.416	19.9634	0.724138	2	0.00849237	2	35.784	4
214	2	3	42	115.6	178	36.4853	2	112	60.3432	19.1713	0.915709	3	0.00763126	1	55.2568	4
217	2	3	64	104.8	163	39.4445	2	120	59.5264	23.4755	0.760563	2	0.00811142	1	45.2736	4
218	2	1	59	93.3	160	36.4453	2	115	50.6619	21.0498	0.841621	3	0.00827072	2	42.6381	4
